# Supplementary material for: Dogs’ insensitivity to scaffolding behaviour in an A-not-B task provides support for the theory of natural pedagogy
Source: Sci Rep. 2021 Jan 13;11:860. doi: 10.1038/s41598-020-79557-8 (PMC7807054; doi:10.1038/s41598-020-79557-8)
Supplement: Supplementary file 1 — Supplementary Information. [file 41598_2020_79557_MOESM1_ESM.csv]

Dog	Breed	Gender	Age (Years)	Condition	Gap A side	Learning Trial 4	Test Trial 1			Test Trial 2			Test Trial 3			Test Trial 4
						Latency	Perseveration Error	Latency	Persistance Latency	Perseveration Error	Latency	Persistance Latency	Perseveration Error	Latency	Persistance Latency	Perseveration Error	Latency	Persistance Latency
Bruno	Labradoodle	Male	6	Control	Right	2.28	Yes	19.42	3.18	No	2.8	2.12	No	2.42	2	No	3.42	2.58
Chewie	Boxer X	Male	3	Control	Left	2.16	No	7.18	6.33	No	2.34	1.86	No	2.32	1.9	No	2.52	2
Frankie	Fox Terrier	Female	3	Control	Left	1.58	Yes	4.82	1.62	No	1.78	1.36	No	2.04	1.66	No	2.22	1.9
Jimmy	Toy Poodle/Westie	Male	6	Control	Left	3.04	Yes	27.56	3.1	No	6.52	3.7	No	2.1	2.1	No	2	2
Kyra	Labrador/Huntaway	Female	2	Control	Right	2.06	Yes	4.32	1.82	No	2.06	1.66	No	1.98	1.62	No	2.12	1.72
Luca	Italian Greyhound	Male	3	Control	Right	1.46	Yes	3.5	1.72	No	1.38	1.38	No	1.12	1.12	No	1	1
Mirka	Corgi	Female	2	Control	Right	1.76	Yes	29.72	1.32	No	2.28	1.55	No	2.44	2.06	No	2.7	2.36
Misty	Unknown	Female	5	Control	Left	1.88	Yes	2.68	0.9	No	2.06	1.72	No	2.14	1.74	No	2.2	1.8
Shiloh	American Pitbull X	Female	4	Control	Right	2.2	Yes	5.7	1.92	No	2.58	1.78	No	2.84	2.02	No	2.76	2.02
Tiki	German Shepherd	Female	4	Control	Left	1.76	Yes	4.1	1.8	No	3.04	1.18	No	2.26	1.6	No	2.24	1.64
Huckleberry	Poodle/Westie	Male	3	Pointing	Left	2.04	Yes	9.12	1.64	No	1.92	1.54	No	1.96	1.64	No	1.92	1.52
John	Labrador	Male	5	Pointing	Right	2.44	No	1.52	1.36	No	2.26	1.9	No	2.4	1.98	No	2.56	1.96
Kaia	Brussel Griffon/Maltese	Female	2	Pointing	Left	1.66	Yes	3.56	1.44	No	4.22	3.94	No	2.58	2.3	No	2.2	1.92
Lola	Labrador	Female	3	Pointing	Left	2.64	Yes	3.12	1.6	No	2.46	1.82	No	2.22	1.54	No	2.06	1.54
Luna	Westie Terrier	Female	2	Pointing	Right	2.28	Yes	4.84	1.88	Yes	3.02	2.6	No	2.4	2.36	No	2.78	2.36
Murray	American Pitbull X	Male	3	Pointing	Right	2.32	Yes	2.74	0.84	No	2.34	1.88	No	2.36	1.94	No	2.24	1.92
Olly	Doberman	Male	2	Pointing	Right	2.08	Yes	5.64	2.68	No	2.6	2.22	No	2.32	2	No	2.64	2.16
Stanley	Labrador	Male	5	Pointing	Right	2.92	Yes	14.08	3.04	No	2.5	1.66	No	4.34	3.7	No	3.46	2.72
Tilly	Husky X	Female	2	Pointing	Left	2.36	Yes	3.94	1.42	No	2.68	1.98	No	2.24	1.62	No	2.94	2.18
Trooper	Staffordshire Bull Terrier	Male	5	Pointing	Left	3.92	Yes	8.6	3.66	No	2.54	1.98	No	2.8	2.16	No	2.44	1.88
Bea	Labrador	Female	2	Walking	Right	2.52	Yes	3.87	1.6	No	2.7	2.06	No	2.76	2.22	No	2.48	1.86
Cleo	Flat Coated Retriever	Female	3	Walking	Right	2.56	Yes	4.24	1.72	No	2.62	1.86	No	2.66	1.88	No	2.74	1.98
Hobbes	Border Collie X	Male	6	Walking	Right	2.16	Yes	4.6	2.64	Yes	9.43	2.36	Yes	7	2.2	No	1.82	1.36
Jackson	Boxer X	Male	5	Walking	Left	2.1	No	2.44	1.84	No	2.22	1.6	No	2.12	1.62	No	2.38	1.84
Pippa	Rhodesian Ridgeback X	Female	3	Walking	Left	2.04	Yes	4.64	1.62	No	2.18	1.6	No	2.34	1.76	No	2.12	1.76
Sid	Husky	Male	6	Walking	Right	2.82	Yes	5.84	2.52	No	1.86	1.36	No	2.34	1.86	No	4.16	3.7
Tui	Border Collie/Huntaway	Female	3	Walking	Left	1.48	Yes	5.4	1.78	No	3.58	0.84	No	2.6	2.18	No	2.24	1.72
Willow	Labrador	Female	2	Walking	Right	1.7	Yes	4.75	1.12	Yes	2.14	1.54	Yes	2.94	2.36	No	2.44	2.06
Wilma	Labrador	Female	6	Walking	Left	1.76	Yes	2.76	0.62	No	2.58	1.66	No	2.34	1.5	No	2.56	1.56
Zaza	German Shepherd	Female	5	Walking	Left	2.84	Yes	4.42	1.4	No	2.76	1.92	No	2.86	2	No	2.72	1.92
